# Supplementary material for: Sex, pregnancy and aortic disease in Marfan syndrome
Source: PLoS One. 2017 Jul 14;12(7):e0181166. doi: 10.1371/journal.pone.0181166 (PMC5510874; doi:10.1371/journal.pone.0181166)
Supplement: S1 Table — Measurements are shown as mean ± standard deviation. P-values of the one-way ANOVA analyses are listed. * The 12 months old wild-type multiparous female mice were excluded from the ANOVA analyses because n was too low. (XLSX) [file pone.0181166.s001.xlsx]

## Sheet: Blad1
	8 months							12 months
	males		females					males		females
			nulliparous		multiparous		p-value			nulliparous		multiparous		p-value
	+/+	GT-8/+	+/+	GT-8/+	+/+	GT-8/+		+/+	GT-8/+	+/+	GT-8/+	+/+	GT-8/+
n	8	11	13	8	5	19		10	12	13	8	2	14
aortic root (mm)	1.72 ±0.07	1.99 ±0.07	1.73 ±0.18	1.90 ±0.09	1.80 ±0.11	2.11 ±0.16	< 0.0001	1.79 ±0.11	2.17 ±0.18	1.77 ±0.12	1.99 ±0.14	1.91 ±0.13	2.13 ±0.21	< 0.0001*
proximal ascending aorta (mm)	1.54 ±0.08	1.65 ±0.16	1.42 ±0.07	1.49 ±0.08	1.57 ±0.07	1.61 ±0.15	0.0002	1.51 ±0.09	1.73 ±0.12	1.44 ±0.08	1.45 ±0.07	1.56 ±0.14	1.72 ±0.23	< 0.0001*
distal ascending aorta (mm)	1.68 ±0.11	1.84 ±0.14	1.55 ±0.09	1.59 ±0.06	1.77 ±0.10	1.94 ±0.19	< 0.0001	1.72 ±0.09	1.93 ±0.17	1.64 ±0.07	1.68 ±0.07	1.75 ±0.14	1.95 ±0.18	< 0.0001*
arch (mm)	1.43 ±0.05	1.54 ±0.12	1.35 ±0.06	1.44 ±0.07	1.44 ±0.03	1.60 ±0.12	< 0.0001	1.41 ±0.06	1.58 ±0.12	1.4 ±0.04	1.44 ±0.07	1.45 ±0.17	1.64 ±0.13	< 0.0001*
