# Supplementary material for: Sex, pregnancy and aortic disease in Marfan syndrome
Source: PLoS One. 2017 Jul 14;12(7):e0181166. doi: 10.1371/journal.pone.0181166 (PMC5510874; doi:10.1371/journal.pone.0181166)
Supplement: S2 Table — A detailed cardiovascular ultrasound study at 1, 3, 6, 8 and 12 months in mutant and wild-type male mice showed that male heterozygous GT8/+ mice are characterized by more extensive progressive dilatation of the thoracic aorta compared to wild-type littermates. Although there was a trend towards larger aortic diameters in GT8/+ mice as early as 1 month of age, aortic diameters were only significantly increased compared to wild-type mice at later time points. The aortic root diameter of GT-8/+ males is significantly increased compared to wild-types males from the age of 3 months. The proximal ascending aorta diameter is significantly larger only in 12 months old GT-8/+ males compared to wild-types. Both the distal ascending aorta and arch show significant differences in diameter from the age of 6 months. Results are given as mean ± standard deviation. P-values were calculated using an unpaired student T-test. AR: aortic root; PAscAo: proximal ascending aorta; DAscAo: distal ascending aorta; DescAo: descending aorta. (XLSX) [file pone.0181166.s002.xlsx]

## Sheet: Sheet1
	1 month			3 months			6 months			8 months			12 months
	+/+	GT8/+	p-value	+/+	GT8/+	p-value	+/+	GT8/+	p-value	+/+	GT8/+	p-value	+/+	GT8/+	p-value
n	10	15		11	10		9	8		8	11		10	12
AR (mm)	1.36±0.12	1.48±0.19	0.095	1.64±0.07	1.79±0.15	0.007	1.74±0.06	1.95±0.15	0.002	1.71±0.07	1.99±0.18	0.002	1.77±0.09	2.17±0.18	0
PAscAo (mm)	1.24±0.07	1.33±0.12	0.056	1.46±0.07	1.49±0.07	0.323	1.45±0.06	1.56±0.13	0.094	1.54±0.08	1.65±0.16	0.083	1.53±0.10	1.73±0.12	0.001
DAscAo (mm)	1.39±0.08	1.51±0.13	0.021	1.59±0.12	1.68±0.10	0.073	1.65±0.09	1.84±0.11	0.001	1.68±0.11	1.84±0.14	0.027	1.72±0.10	1.93±0.17	0.001
arch (mm)	1.12±0.09	1.20±0.07	0.029	1.39±0.05	1.44±0.09	0.245	1.36±0.04	1.52±0.08	0.001	1.43±0.05	1.54±0.12	0.133	1.41±0.06	1.59±0.11	0
DescAo (mm)	1.01±0.04	1.00±0.07	0.578	1.09±0.06	1.11±0.10	0.971	1.02±0.08	1.07±0.07	0.336	1.09±0.10	1.17±0.09	0.109	1.04±0.08	1.12±0.16	0.197
